# Supplementary material for: Biobased chiral semi-crystalline or amorphous high-performance polyamides and their scalable stereoselective synthesis
Source: Nat Commun. 2020 Jan 24;11:509. doi: 10.1038/s41467-020-14361-6 (PMC6981233; doi:10.1038/s41467-020-14361-6)
Supplement: Supplementary file 4 — Supplementary Data 1 [file 41467_2020_14361_MOESM4_ESM.txt]

#n.        h k l     2-theta   d         Fo        Fc        phase     m         
1         1 1 0     10.96046  8.06556   91.926    79.444    90        4         
2         0 2 0     11.79816  7.49470   38.301    20.356    180       2         
3         1 2 0     15.00260  5.90033   0.123     23.318    90        4         
4         0 1 1     15.46941  5.72331   0.000     26.093    90        4         
5         1 0 1     17.04113  5.19882   49.093    45.890    90        4         
6         1 1 1     18.04508  4.91178   21.098    32.879    101       8         
7         0 2 1     18.57123  4.77379   43.040    57.294    180       4         
8         2 0 0     18.52943  4.78446   151.730   151.392   180       2         
9         2 1 0     19.45919  4.55791   79.633    53.777    0         4         
10        1 3 0     20.03115  4.42904   21.615    6.491     270       4         
11        1 2 1     20.77693  4.27171   35.117    37.926    345       8         
12        2 2 0     22.02283  4.03278   7.896     20.215    0         4         
13        0 3 1     22.85055  3.88854   0.000     39.040    90        4         
14        2 0 1     23.47773  3.78606   20.861    44.389    270       4         
15        0 4 0     23.72376  3.74735   0.001     46.386    180       2         
16        2 1 1     24.22607  3.67078   0.000     14.809    72        8         
17        1 3 1     24.69276  3.60245   0.000     31.933    255       8         
18        1 4 0     25.50656  3.48932   2.976     12.064    270       4         
19        2 3 0     25.75940  3.45565   3.901     3.132     0         4         
20        2 2 1     26.35135  3.37935   15.942    13.238    319       8         
21        0 4 1     27.80377  3.20603   61.873    5.656     180       4         
22        0 0 2     28.81055  3.09624   61.472    62.520    0         2         
23        3 1 0     28.58842  3.11979   49.401    38.790    270       4         
24        0 1 2     29.43236  3.03223   36.524    34.218    90        4         
25        1 4 1     29.35601  3.03994   17.353    29.440    1         8         
26        2 3 1     29.57836  3.01759   6.668     23.062    166       8         
27        1 0 2     30.31561  2.94586   20.546    12.615    0         4         
28        1 1 2     30.90985  2.89057   15.477    16.046    138       8         
29        3 2 0     30.43152  2.93491   2.992     15.061    90        4         
30        2 4 0     30.27037  2.95016   10.489    27.264    0         4         
31        0 2 2     31.23011  2.86165   24.879    3.815     0         4         
32        3 0 1     31.52461  2.83559   21.821    29.635    270       4         
33        1 5 0     31.24000  2.86077   16.628    12.742    270       4         
34        3 1 1     32.09868  2.78617   8.391     27.956    21        8         
35        1 2 2     32.63406  2.74168   11.126    17.841    203       8         
36        3 3 0     33.29789  2.68852   15.315    34.595    90        4         
37        0 5 1     33.17358  2.69831   5.464     22.901    270       4         
38        3 2 1     33.76856  2.65212   0.088     34.388    148       8         
39        0 3 2     34.03617  2.63187   0.245     2.282     90        4         
40        2 4 1     33.62178  2.66336   1.270     7.979     252       8         
41        2 0 2     34.47447  2.59941   0.391     37.292    180       4         
42        2 1 2     35.00550  2.56118   0.545     6.299     209       8         
43        1 5 1     34.50702  2.59703   0.180     22.479    155       8         
44        1 3 2     35.34094  2.53764   2.727     11.682    263       8         
45        2 5 0     35.30147  2.54039   16.213    11.246    0         4         
46        2 2 2     36.55818  2.45589   6.491     23.378    67        8         
47        3 3 1     36.40114  2.46612   1.630     8.962     118       8         
48        0 6 0     35.91719  2.49823   14.542    46.168    180       2         
49        3 4 0     36.97890  2.42891   1.066     41.848    90        4         
50        0 4 2     37.65405  2.38689   1.293     1.008     0         4         
51        4 0 0     37.56689  2.39223   0.027     45.472    0         2         
52        1 6 0     37.16437  2.41721   1.832     7.841     270       4         
53        4 1 0     38.06046  2.36234   17.450    9.133     180       4         
54        2 5 1     38.26293  2.35030   12.488    23.887    72        8         
55        1 4 2     38.85338  2.31593   5.119     10.587    250       8         
56        2 3 2     39.02741  2.30600   10.015    26.977    331       8         
57        0 6 1     38.83820  2.31680   21.909    26.980    0         4         
58        4 2 0     39.50977  2.27896   22.872    7.189     0         4         
59        3 4 1     39.83329  2.26119   19.312    26.120    214       8         
60        3 0 2     40.57290  2.22166   22.899    8.997     0         4         
61        4 0 1     40.38601  2.23151   20.987    0.363     270       4         
62        1 6 1     40.00751  2.25174   21.246    24.303    207       8         
63        3 1 2     41.03597  2.19765   18.627    10.503    157       8         
64        4 1 1     40.85083  2.20718   25.090    15.069    308       8         
65        2 6 0     40.70950  2.21452   45.051    23.847    0         4         
66        3 5 0     41.29485  2.18447   28.482    18.269    90        4         
67        0 5 2     41.91127  2.15376   18.925    46.601    270       4         
68        4 3 0     41.83158  2.15767   12.005    7.400     0         4         
69        3 2 2     42.40020  2.13004   5.839     22.910    66        8         
70        2 4 2     42.27930  2.13586   3.322     12.142    73        8         
71        4 2 1     42.21996  2.13872   19.908    9.982     260       8         
72        1 5 2     43.01121  2.10119   22.320    31.956    94        8         
73        0 1 3     44.25764  2.04486   19.572    14.527    270       4         
74        2 6 1     43.35779  2.08519   10.851    9.388     214       8         
75        1 7 0     43.26044  2.08966   13.195    19.001    270       4         
76        1 0 3     44.88453  2.01775   5.195     11.649    90        4         
77        3 5 1     43.91431  2.06005   6.396     0.667     111       8         
78        3 3 2     44.59842  2.03003   3.849     30.661    147       8         
79        4 3 1     44.42535  2.03753   2.357     12.303    346       8         
80        1 1 3     45.31175  1.99971   2.739     27.700    107       8         
81        0 2 3     45.54376  1.99006   2.450     1.279     180       4         
82        4 4 0     44.91638  2.01639   2.224     42.149    180       4         
83        0 7 1     44.74389  2.02376   2.549     7.299     90        4         
84        1 2 3     46.57501  1.94837   3.547     6.040     343       8         
85        2 5 2     46.18433  1.96394   2.491     15.038    57        8         
86        1 7 1     45.78918  1.97997   1.359     16.596    81        8         
87        3 6 0     46.11392  1.96678   2.637     13.906    270       4         
88        0 6 2     46.67912  1.94427   5.874     5.112     0         4         
89        0 3 3     47.62682  1.90777   9.789     14.754    90        4         
90        2 7 0     46.42002  1.95452   8.572     6.769     0         4         
91        2 0 3     47.95988  1.89530   17.249    4.552     90        4         
92        3 4 2     47.54003  1.91105   7.551     15.172    81        8         
93        4 4 1     47.37536  1.91731   9.527     12.282    156       8         
94        2 1 3     48.36604  1.88032   7.960     7.202     2         8         
95        4 0 2     48.02085  1.89303   1.757     22.219    0         4         
96        1 6 2     47.69139  1.90534   6.050     17.418    353       8         
97        5 1 0     47.87719  1.89838   12.997    7.641     90        4         
98        1 3 3     48.62406  1.87095   2.030     15.418    103       8         
99        4 1 2     48.42664  1.87811   17.730    7.773     41        8         
100       3 6 1     48.52592  1.87450   14.716    3.167     120       8         
101       2 2 3     49.56953  1.83745   6.007     18.466    218       8         
102       4 5 0     48.65402  1.86987   4.919     2.005     180       4         
103       5 2 0     49.08966  1.85429   16.706    3.560     90        4         
104       0 8 0     48.54869  1.87368   13.090    13.487    0         2         
105       2 7 1     48.82044  1.86388   6.865     18.110    305       8         
106       4 2 2     49.62903  1.83539   10.591    21.955    211       8         
107       5 0 1     49.82999  1.82846   13.050    19.826    90        4         
108       0 4 3     50.43256  1.80801   12.639    9.885     0         4         
109       5 1 1     50.22486  1.81500   8.877     13.026    291       8         
110       1 8 0     49.53198  1.83876   12.782    9.283     270       4         
111       2 6 2     50.63607  1.80122   11.843    23.249    267       8         
112       1 4 3     51.38925  1.77658   4.892     9.881     177       8         
113       2 3 3     51.52909  1.77209   7.429     17.414    234       8         
114       3 5 2     51.13105  1.78494   8.266     16.050    261       8         
115       5 3 0     51.06269  1.78717   5.602     26.907    270       4         
116       4 5 1     50.97504  1.79004   6.011     24.512    227       8         
117       5 2 1     51.39618  1.77636   7.042     27.353    4         8         
118       4 3 2     51.58694  1.77024   3.254     20.395    147       8         
119       0 8 1     50.87327  1.79338   16.196    12.974    0         4         
120       3 7 0     51.34957  1.77786   16.373    15.633    90        4         
121       3 0 3     52.78184  1.73294   5.181     3.486     90        4         
122       0 7 2     51.87175  1.76118   13.798    3.501     90        4         
123       3 1 3     53.16090  1.72147   9.531     10.219    308       8         
124       1 8 1     51.82409  1.76269   9.734     18.069    184       8         
125       1 7 2     52.80972  1.73209   12.031    3.736     40        8         
126       2 8 0     52.40010  1.74466   4.713     0.056     0         4         
127       5 3 1     53.30722  1.71709   7.357     16.275    53        8         
128       4 6 0     52.95028  1.72782   8.500     23.202    180       4         
129       0 5 3     53.88183  1.70013   12.380    10.705    90        4         
130       3 2 3     54.28700  1.68839   8.482     12.847    155       8         
131       2 4 3     54.18665  1.69128   6.422     16.755    225       8         
132       5 4 0     53.73653  1.70438   15.592    12.011    270       4         
133       3 7 1     53.58557  1.70883   3.442     14.624    256       8         
134       4 4 2     54.24250  1.68967   12.301    11.854    221       8         
135       1 5 3     54.79578  1.67391   21.231    16.569    79        8         
136       2 8 1     54.60583  1.67929   18.041    14.289    251       8         
137       3 6 2     55.28849  1.66016   7.307     17.561    187       8         
138       4 6 1     55.14077  1.66425   5.819     12.436    48        8         
139       3 3 3     56.12949  1.63726   11.013    11.609    294       8         
140       2 7 2     55.55712  1.65276   12.937    8.533     47        8         
141       5 4 1     55.90591  1.64328   9.771     21.602    349       8         
142       5 0 2     56.48046  1.62792   17.614    7.757     0         4         
143       5 1 2     56.84268  1.61840   14.197    13.864    318       8         
144       1 9 0     55.99689  1.64082   19.309    8.633     90        4         
145       2 5 3     57.47871  1.60199   11.064    6.004     222       8         
146       5 5 0     57.04600  1.61311   15.947    9.382     90        4         
147       4 5 2     57.53242  1.60063   12.670    7.722     261       8         
148       3 8 0     56.95179  1.61556   6.833     4.685     270       4         
149       0 6 3     57.90289  1.59126   7.432     24.068    0         4         
150       5 2 2     57.92052  1.59082   3.986     12.047    269       8         
151       6 0 0     57.76149  1.59482   19.194    7.123     180       2         
152       0 8 2     57.43872  1.60301   16.728    6.258     0         4         
153       0 9 1     57.23108  1.60834   15.101    12.214    90        4         
154       6 1 0     58.11855  1.58587   9.271     8.131     180       4         
155       3 4 3     58.64445  1.57290   7.290     13.869    268       8         
156       4 7 0     57.73417  1.59551   15.627    10.033    180       4         
157       4 0 3     59.06051  1.56280   16.708    3.935     90        4         
158       1 6 3     58.77528  1.56971   5.150     2.237     280       8         
159       0 0 4     59.67716  1.54812   22.586    8.456     180       2         
160       1 8 2     58.31551  1.58098   12.826    10.698    340       8         
161       4 1 3     59.41269  1.55438   4.225     3.887     67        8         
162       0 1 4     60.02711  1.53993   11.848    10.747    90        4         
163       1 9 1     58.10986  1.58609   9.584     6.795     187       8         
164       6 2 0     59.18159  1.55990   15.723    8.621     180       4         
165       5 5 1     59.13480  1.56102   8.965     1.146     232       8         
166       1 0 4     60.53370  1.52825   12.834    0.155     180       4         
167       5 3 2     59.68938  1.54783   5.716     13.275    313       8         
168       2 9 0     58.64372  1.57291   10.110    9.658     0         4         
169       3 8 1     59.04271  1.56323   8.205     14.585    27        8         
170       6 0 1     59.83451  1.54442   5.047     6.716     90        4         
171       1 1 4     60.88067  1.52037   5.112     5.426     77        8         
172       4 2 3     60.46164  1.52990   5.612     8.769     357       8         
173       0 2 4     61.06966  1.51611   11.608    10.514    0         4         
174       6 1 1     60.18391  1.53629   8.814     12.214    120       8         
175       3 7 2     59.94805  1.54177   5.180     13.025    11        8         
176       4 7 1     59.80779  1.54505   13.977    8.214     169       8         
177       1 2 4     61.91469  1.49743   13.140    5.880     222       8         
178       6 3 0     60.92781  1.51930   9.774     10.337    0         4         
179       2 6 3     61.34619  1.50994   6.056     11.146    198       8         
180       6 2 1     61.22487  1.51264   5.459     12.123    136       8         
181       2 8 2     60.89828  1.51997   6.267     9.370     114       8         
182       5 6 0     60.93058  1.51924   9.340     8.082     90        4         
183       3 5 3     61.78291  1.50031   3.928     6.739     285       8         
184       2 9 1     60.69802  1.52450   3.545     3.333     268       8         
185       4 6 2     61.39780  1.50880   6.476     9.481     103       8         
186       4 3 3     62.18626  1.49155   9.462     7.811     19        8         
187       0 3 4     62.78454  1.47876   11.331    4.112     90        4         
188       2 0 4     63.06160  1.47293   2.547     9.031     180       4         
189       5 4 2     62.11380  1.49311   6.595     14.216    216       8         
190       2 1 4     63.40054  1.46587   7.398     21.879    195       8         
191       0 7 3     62.43879  1.48612   9.451     12.496    90        4         
192       1 3 4     63.61643  1.46142   9.932     7.501     264       8         
193       0 10 0    61.84561  1.49894   12.981    17.411    0         2         
194       6 3 1     62.93728  1.47554   6.477     7.362     104       8         
195       1 7 3     63.27324  1.46851   3.632     6.758     156       8         
196       5 6 1     62.94000  1.47549   7.763     8.383     266       8         
197       2 2 4     64.41142  1.44528   6.406     2.746     127       8         
198       6 4 0     63.32428  1.46745   10.698    11.893    0         4         
199       4 8 0     62.95916  1.47508   6.623     2.590     180       4         
200       1 10 0    62.68455  1.48088   5.254     5.437     270       4         
201       3 9 0     62.89911  1.47635   5.438     1.654     270       4         
202       0 9 2     63.35793  1.46675   12.152    3.730     270       4         
203       4 4 3     64.55602  1.44240   5.568     6.892     88        8         
204       0 4 4     65.14221  1.43083   19.752    4.562     0         4         
205       1 9 2     64.18570  1.44982   14.206    5.623     217       8         
206       0 10 1    63.83846  1.45687   11.134    5.491     180       4         
207       1 4 4     65.95792  1.41509   8.360     2.088     189       8         
208       2 3 4     66.07763  1.41282   5.106     5.624     280       8         
209       5 5 2     65.15384  1.43060   8.453     10.818    51        8         
210       3 6 3     65.49851  1.42390   8.251     6.640     297       8         
211       6 4 1     65.29193  1.42791   7.544     7.837     31        8         
212       3 8 2     65.06674  1.43230   6.565     4.676     157       8         
213       4 8 1     64.93287  1.43493   4.116     14.785    42        8         
214       6 0 2     65.81635  1.41780   4.168     16.748    180       4         
215       1 10 1    64.66287  1.44027   3.439     3.504     150       8         
216       3 9 1     64.87382  1.43610   6.009     23.443    6         8         
217       2 7 3     65.74134  1.41923   10.715    2.839     359       8         
218       5 7 0     65.34148  1.42695   15.766    5.349     270       4         
219       6 1 2     66.14764  1.41150   5.317     4.553     97        8         
220       5 0 3     66.57841  1.40340   7.606     0.291     270       4         
221       4 7 2     65.79102  1.41828   5.230     18.294    270       8         
222       3 0 4     67.15541  1.39274   9.983     3.919     180       4         
223       2 10 0    65.16483  1.43039   15.665    7.864     180       4         
224       5 1 3     66.90780  1.39729   7.960     8.232     95        8         
225       3 1 4     67.48339  1.38677   11.038    8.748     132       8         
226       6 5 0     66.33384  1.40798   20.946    2.285     180       4         
227       6 2 2     67.13653  1.39309   16.048    17.733    54        8         
228       2 9 2     66.63571  1.40234   10.634    7.700     79        8         
229       4 5 3     67.53651  1.38581   5.234     5.270     247       8         
230       0 5 4     68.10950  1.37554   10.135    14.880    270       4         
231       5 2 3     67.89115  1.37943   10.716    6.022     4         8         
232       3 2 4     68.46270  1.36930   7.118     10.216    326       8         
233       2 4 4     68.37514  1.37084   5.103     5.038     10        8         
234       0 8 3     67.45100  1.38736   9.223     2.021     180       4         
235       5 7 1     67.27778  1.39051   15.133    2.428     123       8         
236       2 10 1    67.10374  1.39369   13.946    9.059     44        8         
237       1 5 4     68.90755  1.36154   6.462     11.885    96        8         
238       1 8 3     68.25269  1.37300   12.558    20.689    184       8         
239       6 5 1     68.25594  1.37294   9.096     6.727     30        8         
240       6 3 2     68.76900  1.36395   14.406    12.505    307       8         
241       5 6 2     68.77160  1.36390   13.990    7.394     84        8         
242       7 1 0     68.91915  1.36134   2.697     12.998    270       4         
243       5 3 3     69.51513  1.35112   8.424     17.053    80        8         
244       3 3 4     70.08052  1.34160   14.185    8.889     140       8         
245       4 9 0     68.60229  1.36685   20.484    4.542     180       4         
246       3 7 3     69.75365  1.34708   15.247    11.702    349       8         
247       7 2 0     69.88896  1.34480   21.753    3.745     90        4         
248       3 10 0    69.19367  1.35661   20.914    7.810     90        4         
249       6 6 0     69.92132  1.34426   9.778     5.361     0         4         
250       0 10 2    69.63088  1.34916   11.406    1.017     0         4         
251       7 0 1     70.48698  1.33485   6.853     1.052     270       4         
252       2 5 4     71.27692  1.32199   13.659    10.225    80        8         
253       2 8 3     70.63200  1.33247   11.898    10.303    33        8         
254       7 1 1     70.80772  1.32959   8.527     8.454     124       8         
255       1 11 0    69.63636  1.34906   7.295     1.810     270       4         
256       5 8 0     70.24574  1.33884   7.400     1.429     270       4         
257       4 6 3     71.09512  1.32492   5.180     7.739     352       8         
258       6 4 2     71.02483  1.32606   7.730     11.747    76        8         
259       0 6 4     71.65504  1.31594   13.234    2.192     0         4         
260       4 8 2     70.68004  1.33168   9.612     9.362     287       8         
261       1 10 2    70.42096  1.33594   5.975     7.880     183       8         
262       3 9 2     70.62335  1.33261   5.120     14.022    10        8         
263       4 9 1     70.49470  1.33473   7.350     13.086    280       8         
264       5 4 3     71.76053  1.31426   11.783    5.253     62        8         
265       3 4 4     72.31832  1.30549   9.924     9.241     288       8         
266       7 3 0     71.49226  1.31853   16.325    12.482    90        4         
267       4 0 4     72.69167  1.29970   13.378    11.697    0         4         
268       7 2 1     71.76623  1.31417   7.324     13.245    231       8         
269       1 6 4     72.43563  1.30367   6.362     12.228    358       8         
270       0 11 1    70.73173  1.33083   13.249    9.405     90        4         
271       3 10 1    71.07898  1.32518   7.787     13.382    156       8         
272       4 1 4     73.00837  1.29485   5.870     16.466    19        8         
273       6 6 1     71.79820  1.31366   17.164    3.786     178       8         
274       1 11 1    71.51647  1.31815   17.171    11.603    308       8         
275       5 8 1     72.11901  1.30861   10.822    19.107    194       8         
276       4 2 4     73.95527  1.28059   13.987    14.591    187       8         
277       0 9 3     72.92113  1.29618   8.606     10.742    270       4         
278       5 7 2     72.93675  1.29594   6.006     4.959     192       8         
279       2 11 0    71.99513  1.31056   10.969    2.219     0         4         
280       7 3 1     73.35223  1.28962   12.227    10.729    191       8         
281       2 10 2    72.76886  1.29852   14.644    9.159     271       8         
282       7 4 0     73.71220  1.28421   17.538    1.316     90        4         
283       6 5 2     73.88151  1.28169   8.492     5.231     252       8         
284       1 9 3     73.69633  1.28445   5.513     18.995    282       8         
285       2 6 4     74.75793  1.26882   12.000    6.336     10        8         
286       5 5 3     74.60596  1.27103   12.489    3.405     29        8         
287       3 5 4     75.15560  1.26309   9.429     7.955     287       8         
288       6 7 0     74.05880  1.27906   9.247     0.751     180       4         
289       3 8 3     74.52400  1.27222   7.848     8.541     64        8         
290       4 3 4     75.52368  1.25784   1.779     6.600     95        8         
291       6 0 3     75.23027  1.26202   16.419    1.266     90        4         
292       2 11 1    73.85007  1.28216   11.186    2.071     252       8         
293       6 1 3     75.54299  1.25757   5.826     3.073     323       8         
294       4 7 3     75.20638  1.26236   9.848     5.697     226       8         
295       0 7 4     75.75448  1.25459   20.288    17.058    270       4         
296       4 10 0    74.66329  1.27019   15.648    16.644    0         4         
297       7 4 1     75.55108  1.25746   5.730     7.415     119       8         
298       0 1 5     77.22750  1.23429   7.558     9.195     270       4         
299       7 0 2     76.04356  1.25053   16.140    4.122     180       4         
300       6 2 3     76.47858  1.24450   8.715     15.543    132       8         
301       1 7 4     76.51933  1.24394   5.822     1.263     170       8         
302       7 1 2     76.35515  1.24620   7.789     11.189    185       8         
303       1 0 5     77.67821  1.22825   4.424     6.654     270       4         
304       2 9 3     76.00435  1.25108   0.857     12.990    67        8         
305       6 7 1     75.89468  1.25262   7.245     8.905     293       8         
306       5 9 0     75.62893  1.25636   12.419    11.152    270       4         
307       1 1 5     77.98775  1.22415   9.145     10.543    236       8         
308       4 9 2     76.05104  1.25043   7.238     8.391     77        8         
309       0 2 5     78.15668  1.22192   8.425     1.426     180       4         
310       7 5 0     76.53044  1.24379   17.159    6.759     270       4         
311       4 4 4     77.70123  1.22794   8.374     2.948     176       8         
312       3 11 0    75.85963  1.25311   9.028     7.436     270       4         
313       7 2 2     77.28754  1.23348   10.609    6.654     45        8         
314       0 11 2    76.28130  1.24723   10.921    10.326    90        4         
315       3 10 2    76.61885  1.24257   5.547     0.776     156       8         
316       4 10 1    76.49409  1.24429   6.982     10.271    223       8         
317       6 6 2     77.31870  1.23306   3.969     3.079     272       8         
318       1 2 5     78.91435  1.21208   3.177     7.950     58        8         
319       0 12 0    76.14519  1.24912   9.274     0.710     0         2         
320       6 3 3     78.02989  1.22359   12.548    6.679     240       8         
321       5 6 3     78.03237  1.22356   13.969    3.068     164       8         
322       3 6 4     78.57423  1.21647   6.758     12.301    141       8         
323       1 11 2    77.04444  1.23677   6.150     12.381    284       8         
324       5 8 2     77.63116  1.22888   5.847     7.873     63        8         
325       5 9 1     77.45214  1.23127   9.373     12.921    204       8         
326       0 3 5     79.69848  1.20212   7.772     3.600     90        4         
327       1 12 0    76.90875  1.23861   8.809     1.605     90        4         
328       2 7 4     78.79979  1.21356   7.158     16.556    48        8         
329       2 0 5     79.94912  1.19898   13.792    1.316     270       4         
330       7 5 1     78.34706  1.21943   6.829     1.455     180       8         
331       5 0 4     79.57928  1.20362   11.956    10.595    0         4         
332       7 3 2     78.83410  1.21311   6.291     6.152     160       8         
333       2 1 5     80.25631  1.19516   4.433     7.418     155       8         
334       3 11 1    77.68109  1.22821   7.520     8.407     138       8         
335       5 1 4     79.88681  1.19976   11.631    3.284     300       8         
336       1 3 5     80.45232  1.19274   11.659    1.858     137       8         
337       0 10 3    78.85228  1.21288   15.135    18.475    180       4         
338       0 12 1    77.96454  1.22445   10.714    11.096    180       4         
339       6 8 0     78.73028  1.21445   21.026    4.330     0         4         
340       2 2 5     81.17620  1.18392   13.953    6.966     324       8         
341       4 5 4     80.47513  1.19246   4.308     9.556     281       8         
342       6 4 3     80.18714  1.19602   8.755     6.150     281       8         
343       5 2 4     80.80769  1.18839   6.843     8.217     135       8         
344       4 8 3     79.85642  1.20014   7.897     3.662     235       8         
345       1 10 3    79.60815  1.20325   3.751     16.890    0         8         
346       3 9 3     79.80208  1.20082   4.861     18.841    126       8         
347       0 8 4     80.39500  1.19345   8.335     1.923     0         4         
348       1 12 1    78.72273  1.21455   6.345     9.923     163       8         
349       8 0 0     80.17913  1.19612   18.081    12.160    0         2         
350       2 11 2    79.32047  1.20689   3.917     4.290     356       8         
351       7 6 0     79.93111  1.19920   15.976    6.365     270       4         
352       0 4 5     81.84464  1.17594   13.075    11.980    180       4         
353       8 1 0     80.48609  1.19233   8.440     20.995    0         4         
354       2 12 0    79.18591  1.20861   16.899    2.550     180       4         
355       1 8 4     81.14728  1.18427   11.354    3.712     289       8         
356       7 4 2     80.98576  1.18623   12.166    6.234     81        8         
357       6 8 1     80.53282  1.19175   11.921    6.109     244       8         
358       1 4 5     82.59410  1.16716   4.344     8.028     188       8         
359       2 3 5     82.70438  1.16588   11.068    10.359    297       8         
360       8 2 0     81.40538  1.18117   10.628    1.236     0         4         
361       5 3 4     82.33729  1.17014   4.391     8.159     326       8         
362       6 7 2     81.32274  1.18216   14.592    15.525    111       8         
363       8 0 1     81.97397  1.17441   23.267    12.405    270       4         
364       5 7 3     82.02740  1.17378   5.786     5.432     261       8         
365       7 6 1     81.72720  1.17733   4.881     7.680     62        8         
366       3 7 4     82.56286  1.16752   9.030     5.792     21        8         
367       3 0 5     83.70065  1.15452   14.318    8.493     90        4         
368       8 1 1     82.27945  1.17082   5.793     11.860    357       8         
369       2 10 3    81.86537  1.17569   5.389     16.669    345       8         
370       2 12 1    80.98590  1.18622   6.421     3.702     11        8         
371       4 11 0    81.16560  1.18405   12.106    5.150     0         4         
372       5 10 0    81.49751  1.18007   16.182    6.024     90        4         
373       3 1 5     84.00501  1.15111   5.467     4.431     304       8         
374       4 10 2    81.91113  1.17515   10.537    7.486     90        8         
375       6 5 3     82.94067  1.16316   15.223    5.666     128       8         
376       8 3 0     82.93272  1.16325   18.495    0.832     180       4         
377       2 8 4     83.39549  1.15797   6.345     9.320     225       8         
378       8 2 1     83.19464  1.16025   11.374    8.539     296       8         
379       4 6 4     83.83575  1.15300   9.185     4.642     212       8         
380       0 5 5     84.58759  1.14466   9.239     8.356     90        4         
381       5 9 2     82.85283  1.16417   5.693     5.343     212       8         
382       3 2 5     84.91710  1.14106   9.299     13.993    238       8         
383       2 4 5     84.83535  1.14195   11.813    12.359    328       8         
384       5 4 4     84.46979  1.14596   9.641     10.708    141       8         
385       7 5 2     83.73389  1.15415   14.304    6.571     239       8         
386       3 11 2    83.07811  1.16158   13.928    16.029    150       8         
387       4 11 1    82.95586  1.16298   5.857     7.265     32        8         
388       1 5 5     85.33303  1.13656   7.943     2.144     26        8         
389       5 10 1    83.28638  1.15921   13.161    19.281    12        8         
390       3 12 0    82.94491  1.16311   14.090    8.569     90        4         
391       7 7 0     83.90527  1.15222   12.763    4.671     90        4         
392       0 12 2    83.35713  1.15840   16.972    9.852     180       4         
393       7 0 3     85.04021  1.13972   11.283    2.713     90        4         
394       6 9 0     83.93582  1.15188   20.073    9.440     180       4         
395       8 3 1     84.71619  1.14325   6.528     6.842     214       8         
396       7 1 3     85.34388  1.13644   10.166    3.721     222       8         
397       3 3 5     86.43450  1.12488   16.138    6.142     39        8         
398       8 4 0     85.06277  1.13948   13.862    0.027     0         4         
399       1 12 2    84.10415  1.15000   8.690     7.785     333       8         
400       4 9 3     85.04749  1.13964   2.916     5.776     242       8         
401       0 9 4     85.57987  1.13391   24.440    12.693    90        4         
402       7 2 3     86.25416  1.12677   17.188    6.031     213       8         
403       0 11 3    85.27189  1.13722   15.516    9.197     90        4         
404       3 10 3    85.60107  1.13368   6.647     14.900    144       8         
405       3 12 1    84.72834  1.14312   6.707     8.885     322       8         
406       6 6 3     86.28460  1.12645   4.941     2.445     168       8         
407       7 7 1     85.68574  1.13278   4.975     5.299     334       8         
408       1 9 4     86.32429  1.12603   5.643     2.721     65        8         
409       1 13 0    84.57948  1.14475   7.944     4.351     90        4         
410       6 8 2     85.89147  1.13059   6.087     8.128     266       8         
411       2 5 5     87.56509  1.11324   10.581    4.311     271       8         
412       6 9 1     85.71619  1.13246   11.930    10.401    66        8         
413       5 5 4     87.20074  1.11696   11.522    6.627     265       8         
414       1 11 3    86.01659  1.12927   7.744     8.535     250       8         
415       5 8 3     86.59022  1.12326   8.266     11.087    331       8         
416       3 8 4     87.12164  1.11777   9.140     14.054    106       8         
417       0 6 5     87.92387  1.10963   12.199    11.143    0         4         
418       6 0 4     87.80410  1.11083   11.000    16.774    180       4         
419       8 4 1     86.84032  1.12066   9.745     8.288     115       8         
420       8 0 2     87.31836  1.11575   15.726    12.063    0         4         
421       0 13 1    85.61378  1.13355   6.502     21.245    90        4         
422       6 1 4     88.10690  1.10779   4.412     9.110     179       8         
423       7 6 2     87.07378  1.11826   4.842     8.789     251       8         
424       3 4 5     88.55492  1.10334   5.194     5.139     56        8         
425       4 7 4     87.78098  1.11106   9.894     6.967     227       8         
426       7 3 3     87.76930  1.11118   4.002     5.891     217       8         
427       8 1 2     87.62127  1.11268   8.218     4.217     275       8         
428       4 0 5     88.91109  1.09984   9.223     6.342     90        4         
429       2 12 2    86.33971  1.12587   6.953     6.739     35        8         
430       1 6 5     88.66676  1.10224   10.388    5.598     170       8         
431       4 1 5     89.21374  1.09689   13.931    7.136     326       8         
432       1 13 1    86.35816  1.12568   10.815    3.029     315       8         
433       8 5 0     87.79180  1.11095   12.028    0.797     180       4         
434       6 2 4     89.01501  1.09883   11.522    10.943    18        8         
435       8 2 2     88.52962  1.10359   12.486    1.322     133       8         
436       2 9 4     88.55429  1.10335   5.482     7.501     304       8         
437       2 13 0    86.81357  1.12094   13.435    2.174     0         4         
438       4 2 5     90.12159  1.08819   14.751    8.078     161       8         
439       2 11 3    88.24716  1.10639   12.411    4.580     291       8         
440       5 11 0    87.88299  1.11004   8.634     2.464     90        4         
441       7 8 0     88.45572  1.10432   6.715     1.897     90        4         
442       4 11 2    88.29249  1.10594   11.932    1.466     304       8         
443       5 10 2    88.62077  1.10269   10.903    14.988    21        8         
444       7 4 3     89.88814  1.09041   6.327     2.027     204       8         
445       4 12 0    88.16022  1.10726   12.506    3.850     0         4         
446       6 3 4     90.52813  1.08435   10.166    14.815    209       8         
447       2 6 5     90.89454  1.08094   6.912     12.089    183       8         
448       8 5 1     89.56541  1.09350   7.199     8.896     159       8         
449       8 3 2     90.04283  1.08893   8.119     5.277     118       8         
450       5 6 4     90.53056  1.08433   5.514     4.337     3         8         
451       3 5 5     91.27866  1.07739   10.621    5.003     349       8         
452       2 13 1    88.58811  1.10301   4.188     11.999    255       8         
453       6 7 3     90.22111  1.08724   4.282     2.916     66        8         
454       4 3 5     91.63486  1.07413   13.074    5.314     144       8         
455       6 10 0    89.69669  1.09224   18.594    5.206     180       4         
456       5 11 1    89.65652  1.09262   2.625     4.449     33        8         
457       7 8 1     90.22894  1.08717   2.646     11.301    20        8         
458       0 7 5     91.85856  1.07209   23.641    9.885     90        4         
459       3 12 2    90.05492  1.08882   12.788    7.319     71        8         
460       4 10 3    90.80325  1.08178   3.150     13.972    161       8         
461       4 12 1    89.93360  1.08997   3.043     4.704     203       8         
462       7 7 2     91.00903  1.07987   3.694     3.992     348       8         
463       0 10 4    91.33394  1.07688   17.345    2.564     0         4         
464       8 6 0     91.12111  1.07884   16.463    0.392     0         4         
465       6 9 2     91.03941  1.07959   7.192     8.809     216       8         
466       1 7 5     92.60168  1.06543   10.969    6.350     76        8         
467       6 4 4     92.64732  1.06502   16.958    5.204     30        8         
468       5 9 3     91.73684  1.07320   7.101     12.550    270       8         
469       4 8 4     92.32129  1.06793   7.488     7.011     26        8         
470       1 10 4    92.07683  1.07012   5.106     3.390     349       8         
471       3 9 4     92.26778  1.06841   6.638     4.623     253       8         
472       8 4 2     92.16160  1.06936   7.543     2.215     258       8         
473       3 13 0    90.52795  1.08436   13.238    5.665     270       4         
474       0 13 2    90.93726  1.08054   17.535    1.186     90        4         
475       7 5 3     92.61252  1.06533   7.484     0.350     273       8         
476       6 10 1    91.46990  1.07563   6.441     5.372     306       8         
477       4 4 5     93.75558  1.05533   9.140     4.732     155       8         
478       3 11 3    91.96056  1.07117   16.886    6.349     88        8         
479       1 13 2    91.68000  1.07371   19.322    6.373     172       8         
480       0 12 3    92.23782  1.06868   10.161    5.011     180       4         
481       9 1 0     93.15462  1.06055   11.665    1.430     90        4         
482       8 6 1     92.89533  1.06283   13.959    5.259     58        8         
483       3 6 5     94.61221  1.04802   17.361    2.034     37        8         
484       1 12 3    92.98113  1.06207   14.671    6.321     169       8         
485       2 7 5     94.83415  1.04615   9.399     1.138     170       8         
486       3 13 1    92.30161  1.06810   5.266     8.982     155       8         
487       0 14 0    92.01584  1.07067   12.478    6.599     180       2         
488       5 7 4     94.46898  1.04923   10.782    2.477     240       8         
489       9 2 0     94.06425  1.05267   9.513     4.000     270       4         
490       5 0 5     95.60299  1.03976   7.599     2.108     270       4         
491       2 10 4    94.30806  1.05059   10.934    8.116     162       8         
492       7 9 0     93.60261  1.05665   7.574     1.738     90        4         
493       0 0 6     96.54818  1.03208   10.133    0.036     0         2         
494       5 1 5     95.90713  1.03727   7.881     10.317    108       8         
495       9 0 1     94.62849  1.04788   9.803     0.158     270       4         
496       1 14 0    92.75905  1.06403   14.494    1.196     90        4         
497       6 5 4     95.37775  1.04162   5.188     6.320     134       8         
498       0 1 6     96.85287  1.02964   7.087     9.628     270       4         
499       6 8 3     94.76574  1.04673   3.205     2.509     17        8         
500       9 1 1     94.93216  1.04533   7.649     5.471     94        8         
501       8 5 2     94.89048  1.04568   9.231     2.967     88        8         
502       1 0 6     97.29619  1.02613   11.713    11.848    0         4         
503       4 5 5     96.49024  1.03255   5.563     1.259     289       8         
504       2 13 2    93.91044  1.05399   8.221     6.387     308       8         
505       5 2 5     96.82059  1.02990   6.658     3.616     93        8         
506       1 1 6     97.60138  1.02373   6.673     8.978     289       8         
507       0 8 5     96.41072  1.03319   2.635     7.769     0         4         
508       8 7 0     95.06154  1.04425   3.265     9.163     180       4         
509       0 14 1    93.79125  1.05502   10.337    0.820     180       4         
510       0 2 6     97.76815  1.02243   5.977     8.978     180       4         
511       8 0 3     96.19666  1.03492   5.928     4.724     90        4         
512       9 3 0     95.58273  1.03993   6.314     0.467     270       4         
513       7 6 3     95.95100  1.03691   6.815     7.647     3         8         
514       9 2 1     95.84403  1.03779   3.635     10.677    47        8         
515       5 11 2    94.98194  1.04491   2.316     5.705     294       8         
516       7 8 2     95.55680  1.04014   3.436     8.235     260       8         
517       8 1 3     96.50113  1.03246   3.397     6.337     341       8         
518       2 12 3    95.21463  1.04297   3.908     8.744     99        8         
519       7 9 1     95.38119  1.04159   7.060     4.871     357       8         
520       5 12 0    94.84925  1.04602   10.730    0.208     270       4         
521       1 8 5     97.15851  1.02722   3.355     7.424     192       8         
522       1 14 1    94.53577  1.04866   4.124     2.572     346       8         
523       4 12 2    95.26013  1.04260   5.121     1.787     135       8         
524       1 2 6     98.51826  1.01664   7.072     4.092     5         8         
525       7 0 4     97.47895  1.02469   12.723    6.699     180       4         
526       7 1 4     97.78426  1.02231   10.222    2.014     80        8         
527       2 14 0    94.99194  1.04483   9.369     1.645     180       4         
528       8 2 3     97.41570  1.02519   5.022     8.393     307       8         
529       5 3 5     98.34704  1.01796   12.890    8.235     275       8         
530       6 11 0    96.06278  1.03600   9.151     2.492     180       4         
531       0 3 6     99.29817  1.01074   13.935    4.699     90        4         
532       8 7 1     96.84427  1.02971   3.044     9.147     111       8         
533       4 9 4     97.48628  1.02463   4.039     2.763     168       8         
534       4 13 0    95.73532  1.03868   4.983     4.599     0         4         
535       2 0 6     99.54826  1.00887   11.108    1.814     0         4         
536       9 3 1     97.36724  1.02557   6.965     3.484     16        8         
537       6 10 2    96.80488  1.03003   6.163     0.241     219       8         
538       3 7 5     98.57310  1.01623   7.455     3.729     219       8         
539       2 1 6     99.85526  1.00660   16.503    5.091     42        8         
540       7 2 4     98.70158  1.01525   7.199     8.431     281       8         
541       4 11 3    97.17676  1.02707   4.528     8.862     280       8         
542       9 4 0     97.71545  1.02284   9.025     1.024     270       4         
543       0 11 4    97.71186  1.02287   7.097     1.477     90        4         
544       5 10 3    97.50760  1.02447   4.416     5.848     322       8         
545       5 12 1    96.63131  1.03141   3.591     4.261     77        8         
546       1 3 6     100.05145 1.00515   8.127     6.741     76        8         
547       3 10 4    98.04313  1.02030   7.817     0.592     258       8         
548       6 6 4     98.73232  1.01501   16.710    3.699     5         8         
549       8 6 2     98.24162  1.01877   17.911    8.720     287       8         
550       8 3 3     98.94434  1.01341   8.962     7.506     109       8         
551       2 8 5     99.40978  1.00991   6.982     7.228     148       8         
552       2 14 1    96.77445  1.03027   6.015     7.683     90        8         
553       2 2 6     100.77802 0.99986   4.411     7.096     329       8         
554       1 11 4    98.46186  1.01708   3.623     4.267     228       8         
555       5 8 4     99.04105  1.01268   7.847     6.429     332       8         
556       4 6 5     99.85355  1.00661   9.078     8.802     328       8         
557       6 11 1    97.84906  1.02180   16.609    4.984     192       8         
558       3 13 2    97.64277  1.02341   3.940     5.317     313       8         
559       4 13 1    97.52038  1.02437   3.653     6.739     70        8         
560       5 4 5     100.49439 1.00191   18.879    4.275     204       8         
561       7 3 4     100.23557 1.00380   14.428    5.241     201       8         
562       0 4 6     101.45177 0.99503   15.650    13.469    0         4         
563       9 4 1     99.50880  1.00917   21.451    5.332     292       8         
564       9 0 2     99.99320  1.00558   18.151    14.542    0         4         
565       3 12 3    98.95660  1.01331   10.227    3.201     248       8         
566       7 7 3     99.92375  1.00609   14.383    7.027     189       8         
567       9 1 2     100.30062 1.00332   16.930    5.540     41        8         
568       1 4 6     102.21044 0.98969   1.034     9.202     201       8         
569       6 9 3     99.95459  1.00586   2.973     7.212     10        8         
570       2 3 6     102.32237 0.98892   1.172     4.801     215       8         
571       8 8 0     99.63948  1.00820   9.779     0.116     0         4         
572       7 10 0    99.39178  1.01004   28.838    11.087    270       4         
573       3 14 0    98.73212  1.01501   31.464    0.643     270       4         
574       8 4 3     101.09555 0.99757   5.264     1.520     167       8         
575       9 5 0     100.47388 1.00206   8.875     11.456    90        4         
576       0 14 2    99.14643  1.01188   13.491    3.872     180       4         
577       0 9 5     101.62122 0.99383   10.473    0.683     90        4         
578       2 11 4    100.72123 1.00027   6.121     2.418     333       8         
579       0 13 3    99.85091  1.00663   9.820     3.081     90        4         
580       9 2 2     101.22472 0.99665   5.580     5.198     225       8         
581       3 0 6     103.33698 0.98195   1.462     13.601    180       4         
582       7 9 2     100.75549 1.00002   10.871    2.240     93        8         
583       3 1 6     103.64816 0.97985   0.477     9.039     91        8         
584       1 14 2    99.89935  1.00627   8.228     10.104    186       8         
585       7 4 4     102.39594 0.98841   1.064     7.324     335       8         
586       1 9 5     102.38036 0.98851   1.024     3.845     258       8         
587       1 13 3    100.60545 1.00110   13.672    9.267     79        8         
588       5 5 5     103.27779 0.98236   0.650     2.699     19        8         
589       8 8 1     101.44305 0.99509   3.262     1.628     179       8         
590       7 10 1    101.19392 0.99687   4.681     11.859    206       8         
591       6 7 4     102.73711 0.98605   0.803     5.662     19        8         
592       0 5 6     104.24548 0.97587   0.044     6.604     90        4         
593       3 8 5     103.19664 0.98291   0.160     3.528     18        8         
594       3 14 1    100.53059 1.00165   6.152     5.376     254       8         
595       6 0 5     103.89796 0.97818   0.170     0.315     90        4         
596       3 2 6     104.58429 0.97363   0.037     5.744     265       8         
597       2 4 6     104.50015 0.97419   0.031     6.918     196       8         
598       9 5 1     102.28254 0.98919   0.395     0.380     205       8         
599       8 7 2     102.24006 0.98949   0.451     5.294     278       8         
600       9 3 2     102.77159 0.98581   0.538     6.540     352       8         
601       6 1 5     104.20991 0.97610   0.057     4.050     178       8         
602       4 7 5     103.87416 0.97834   0.008     2.023     236       8         
603       1 5 6     105.01291 0.97083   0.000     8.015     98        8         
